# Supplementary material for: Convergence of orphan quality control pathways at a ubiquitin chain-elongating ligase
Source: Mol Cell. Author manuscript; Available in PMC 2025 Jun 24. (PMC7617804; doi:10.1016/j.molcel.2025.01.002)
Supplement: Table S1 [file EMS206527-supplement-Table_S1_.xlsx]

## Sheet: Data for Fig.2A and S2
Uniprot ID	Protein name	Gene name	Protein of interest	Log2(PSMB1/Control)	-Log10(adj. p value)_PSMB1vsCont	Enriched in PSMB1 pulldown	Log2(PSMB2/Control)	-Log10(adj. p value)_PSMB2vsCont	Enriched in PSMB2 pulldown	Log2(PSMB3/Control)	-Log10(adj. p value)_PSMB3vsCont	Enriched in PSMB3 pulldown	Log2(PSMB4/Control)	-Log10(adj. p value)_PSMB4vsCont	Enriched in PSMB4 pulldown	Log2(PSMB5/Control)	-Log10(adj. p value)_PSMB5vsCont	Enriched in PSMB5 pulldown	Log2(PSMB7/Control)	-Log10(adj. p value)_PSMB7vsCont	Enriched in PSMB7 pulldown
G1U3G0	Ubiquitin conjugating enzyme E2 O	UBE2O	E3	2.4529	1.28894	enriched	0.62332	0.277817		0.793216	0.355374		-0.872175	0.349178		-0.423077	0.152509		-0.910503	0.382417
G1SZL9	F-box protein 30	FBXO30	E3	1.66865	1.61027	enriched	2.08773	1.86865	enriched	1.2993	1.2693		0	-4.34e-08		0	-4.34e-08		0	-4.34e-08
tG1SIF7	DDB1- and CUL4-associated factor 11	DCAF11	E3	1.78745	2.45859	enriched	1.78603	1.94866	enriched	1.9727	2.49582	enriched	0	-4.34e-08		-0.0481726	0.0147708		0	-4.34e-08
G1TTU6	S-phase kinase-associated protein 1	SKP1	E3	2.88286	3.45059	enriched	2.88267	3.52023	enriched	3.02868	3.59814	enriched	3.06872	3.94283	enriched	1.19435	0.514678		1.03279	0.426839
G1SHR7	Potassium channel modulatory factor 1	KCMF1	E3	2.53218	2.1313	enriched	1.80525	1.18671	enriched	2.29703	1.88092	enriched	2.14939	1.85748	enriched	2.01471	1.71128	enriched	2.55376	2.13174	enriched
G1TTN8	RING-type domain-containing protein	RNF123	E3	5.13427	2.28785	enriched	3.81932	1.83632	enriched	4.26361	1.99905	enriched	4.92255	2.22275	enriched	4.66569	2.12683	enriched	3.48771	1.70673	enriched
G1SUV8	F-box protein 7	FBXO7	E3	2.22075	4.40162	enriched	2.08938	3.60057	enriched	1.86656	4.31635	enriched	3.26025	4.86654	enriched	2.15796	4.68884	enriched	2.37872	4.37734	enriched
G1SHS4	Cullin 1	CUL1	E3	2.79855	2.46001	enriched	3.10991	2.63241	enriched	2.6973	2.35271	enriched	3.85244	2.99102	enriched	2.87303	2.49371	enriched	3.17464	2.66218	enriched
G1SRE9	E3 ubiquitin-protein ligase (EC 2.3.2.27)	UBR3	E3	0	-4.34e-08		0	-4.34e-08		0	-4.34e-08		0	-4.34e-08		2.71309	3.38968	enriched	0	-4.34e-08
tr|G1T2L1|G1T2L1_RABIT	Proteasome subunit alpha type	PSMA2	20S	4.67299	5.21816	enriched	4.82433	5.6356	enriched	4.33725	4.19123	enriched	5.03562	5.63693	enriched	5.43235	5.57738	enriched	4.36651	5.4044	enriched
tr|G1SQU1|G1SQU1_RABIT	Proteasome subunit beta (EC 3.4.25.1)	PSMB10	20S	2.90102	2.36493	enriched	4.62879	3.10586	enriched	3.35614	2.57151	enriched	2.52117	1.64424	enriched	5.21023	3.21188	enriched	0	-4.34e-08	enriched
sp|P28070|PSB4_HUMAN	Proteasome subunit beta type-4 (EC 3.4.25.1) (26 kDa prosomal protein) (HsBPROS26) (PROS-26) (Macropain beta chain) (Multicatalytic endopeptidase complex beta chain) (Proteasome beta chain) (Proteasome chain 3) (HsN3)	PSMB4	20S	4.73388	2.10172	enriched	4.57153	2.05209	enriched	4.12741	1.88716	enriched	11.1764	3.49531	enriched	5.1098	2.21404	enriched	3.86507	1.80165	enriched
sp|P28074|PSB5_HUMAN	Proteasome subunit beta type-5 (EC 3.4.25.1) (Macropain epsilon chain) (Multicatalytic endopeptidase complex epsilon chain) (Proteasome chain 6) (Proteasome epsilon chain) (Proteasome subunit MB1) (Proteasome subunit X)	PSMB5	20S	5.42461	3.36821	enriched	4.60386	3.37923	enriched	4.84854	3.45987	enriched	5.39503	3.65009	enriched	10.6455	4.81066	enriched	4.94164	3.4997	enriched
sp|P49720|PSB3_HUMAN;tr|G1SHV9|G1SHV9_RABIT	Proteasome subunit beta type-3 (EC 3.4.25.1) (Proteasome chain 13) (Proteasome component C10-II) (Proteasome theta chain)	PSMB3	20S	4.04043	1.58344	enriched	4.01761	1.54426	enriched	8.79139	2.76663	enriched	4.07132	1.59537	enriched	4.9823	1.88311	enriched	4.19883	1.63381	enriched
sp|P49721|PSB2_HUMAN	Proteasome subunit beta type-2 (EC 3.4.25.1) (Macropain subunit C7-I) (Multicatalytic endopeptidase complex subunit C7-I) (Proteasome component C7-I)	PSMB2	20S	5.21115	3.48939	enriched	11.4328	4.89828	enriched	4.6029	3.17361	enriched	4.57429	3.28599	enriched	5.82193	3.59479	enriched	5.00834	3.41678	enriched
sp|Q99436|PSB7_HUMAN	Proteasome subunit beta type-7 (EC 3.4.25.1) (Macropain chain Z) (Multicatalytic endopeptidase complex chain Z) (Proteasome subunit Z)	PSMB7	20S	4.09999	2.54036	enriched	4.40946	2.63056	enriched	2.82476	1.53666	enriched	3.5955	2.18369	enriched	5.55603	3.03791	enriched	7.50966	3.5481	enriched
tr|G1SDA8|G1SDA8_RABIT	Proteasome subunit alpha type	PSMA1	20S	5.34365	5.8319	enriched	5.21349	6.17875	enriched	4.52915	4.77679	enriched	5.49802	6.07538	enriched	5.86009	5.63058	enriched	5.00318	5.12009	enriched
tr|G1SGW4|G1SGW4_RABIT	Proteasome subunit beta (EC 3.4.25.1)	PSMB9	20S	4.41873	4.80878	enriched	5.69806	5.26987	enriched	3.60989	4.09034	enriched	4.08434	4.27848	enriched	6.78129	5.58458	enriched	4.15667	4.82096	enriched
tr|G1SIH1|G1SIH1_RABIT	Proteasome activator subunit 2	PSME2	20S	4.12195	3.44735	enriched	3.8609	3.33734	enriched	3.63819	3.15601	enriched	4.6365	3.64914	enriched	3.77092	3.3036	enriched	4.52477	3.60961	enriched
tr|G1SWI7|G1SWI7_RABIT	Proteasome 20S subunit alpha 8	PSMA8	20S	6.47924	4.92316	enriched	6.52957	5.01316	enriched	5.84755	4.79216	enriched	6.64762	5.05081	enriched	7.29264	5.20544	enriched	6.3209	4.81216	enriched
tr|G1SZ14|G1SZ14_RABIT	Proteasome subunit alpha type-3	PSMA3	20S	6.13465	5.67419	enriched	6.18736	5.72733	enriched	5.56974	5.02157	enriched	6.33408	5.63256	enriched	7.04385	5.94106	enriched	6.07082	5.61092	enriched
tr|G1T235|G1T235_RABIT;sp|P28072|PSB6_HUMAN	Proteasome endopeptidase complex (EC 3.4.25.1)	PSMB6	20S	2.74657	1.16221	enriched	3.25289	1.35372	enriched	2.71644	1.13356	enriched	3.51211	1.44995	enriched	2.88678	1.18115	enriched	3.32416	1.36221	enriched
tr|G1T4Q9|G1T4Q9_RABIT	Proteasome subunit beta (EC 3.4.25.1)	PSMB5	20S	5.00341	2.50057	enriched	4.39202	2.29005	enriched	4.31671	2.2325	enriched	5.00147	2.40467	enriched	3.65877	1.95089	enriched	4.43811	2.28418	enriched
tr|G1T4X8|G1T4X8_RABIT	Proteasome subunit beta (EC 3.4.25.1)	PSMB2	20S	2.89202	2.87012	enriched	8.35119	3.6077	enriched	2.47788	2.70097	enriched	3.38493	3.24619	enriched	4.12845	3.37779	enriched	2.92041	3.00394	enriched
tr|G1T519|G1T519_RABIT	Proteasome subunit alpha type	PSMA4	20S	6.81108	5.18161	enriched	6.91067	5.18104	enriched	6.27513	5.01556	enriched	7.13044	5.24919	enriched	7.68325	5.37722	enriched	6.77273	5.16247	enriched
tr|G1T670|G1T670_RABIT;tr|G1T661|G1T661_RABIT	Proteasome subunit alpha type	PSMA5	20S	5.89544	2.79071	enriched	5.89248	2.79603	enriched	5.27251	2.59147	enriched	6.22276	2.88529	enriched	6.72626	3.0178	enriched	5.61025	2.69843	enriched
tr|G1T9V4|G1T9V4_RABIT	Proteasome subunit alpha type	PSMA6	20S	6.47133	6.13327	enriched	6.59262	5.34109	enriched	5.64554	6.70054	enriched	6.61172	6.37387	enriched	7.34296	7.10029	enriched	6.07259	6.88051	enriched
tr|G1SU71|G1SU71_RABIT	Proteasome subunit beta (EC 3.4.25.1)	PSMB1	20S	3.09936	2.55758	enriched	4.11583	3.33042	enriched	4.10253	3.29608	enriched	2.14608	0.464648		5.04635	3.53056	enriched	2.7598	1.02966	enriched
tr|G1SGV9|G1SGV9_RABIT	Proteasome subunit beta (EC 3.4.25.1)	PSMB8	20S	2.22063	2.03414	enriched	0.651141	0.355365		0.548208	0.240191		2.34259	2.1116	enriched	0	-4.34e-08		0	-4.34e-08
sp|P20618|PSB1_HUMAN	Proteasome subunit beta type-1 (EC 3.4.25.1) (Macropain subunit C5) (Multicatalytic endopeptidase complex subunit C5) (Proteasome component C5) (Proteasome gamma chain)	PSMB1	20S	6.02086	3.64442	enriched	1.3274	1.30128		1.32078	1.29413		2.00029	1.84234	enriched	2.23545	1.97905	enriched	1.25896	1.21979
tr|G1T918|G1T918_RABIT;tr|B7NZD7|B7NZD7_RABIT	Proteasome subunit beta (EC 3.4.25.1)	PSMB4	20S	0.0657654	0.0110666		0	-4.34e-08		2.19176	0.705861	enriched	3.69702	2.2852	enriched	2.19405	0.51464		0.726603	0.184567
tr|G1SWK8|G1SWK8_RABIT	Proteasome subunit beta (EC 3.4.25.1)	PSMB7	20S	1.19406	2.13067		1.04171	1.86148		0.991041	1.51819		1.04351	1.75034		1.67753	2.1169	enriched	0	-4.34e-08
tr|G1SLK2|G1SLK2_RABIT;tr|U3KN18|U3KN18_RABIT	AAA domain-containing protein	PSMC5	19S	3.55103	2.51314	enriched	2.90337	2.19829	enriched	3.10355	2.30594	enriched	3.71726	2.55054	enriched	3.36311	2.42587	enriched	2.87824	2.18629	enriched
tr|G1TUD6|G1TUD6_RABIT	26S proteasome AAA-ATPase subunit RPT3	PSMC4	19S	3.60647	3.27293	enriched	2.69886	3.0258	enriched	3.15886	3.36716	enriched	3.60959	3.56172	enriched	3.34037	3.368	enriched	2.8409	2.85012	enriched
tr|B7NZD2|B7NZD2_RABIT	26S proteasome non-ATPase regulatory subunit 4	PSMD4	19S	4.17743	4.0594	enriched	3.32896	3.76369	enriched	3.51244	3.63826	enriched	4.07725	4.0337	enriched	4.02357	3.93737	enriched	3.61987	3.88419	enriched
tr|G1SFE0|G1SFE0_RABIT	26S proteasome regulatory subunit RPN11	PSMD14	19S	2.92142	4.59802	enriched	2.03807	3.45202	enriched	2.61407	3.89475	enriched	3.00297	4.34272	enriched	3.17565	4.81135	enriched	2.40667	4.02863	enriched
tr|G1SM51|G1SM51_RABIT;tr|U3KME2|U3KME2_RABIT	26S proteasome non-ATPase regulatory subunit 13 (26S proteasome regulatory subunit RPN9) (26S proteasome regulatory subunit S11) (26S proteasome regulatory subunit p40.5)	PSMD13	19S	3.36192	2.40588	enriched	2.6694	2.0107	enriched	2.98936	2.19535	enriched	3.44814	2.43882	enriched	3.34758	2.39969	enriched	2.78263	2.09454	enriched
tr|G1SSA2|G1SSA2_RABIT	26S proteasome non-ATPase regulatory subunit 2	PSMD2	19S	5.17392	4.99506	enriched	4.4538	4.69722	enriched	4.69079	4.81068	enriched	5.30281	4.81282	enriched	5.19427	5.00688	enriched	4.69867	4.69262	enriched
tr|G1SVA3|G1SVA3_RABIT	Proteasome 26S subunit, non-ATPase 11	PSMD11	19S	4.31027	5.00902	enriched	3.53918	4.0657	enriched	3.77742	4.78231	enriched	4.48868	4.88208	enriched	4.28374	4.92383	enriched	3.66575	4.77318	enriched
tr|G1SVF2|G1SVF2_RABIT	26S proteasome non-ATPase regulatory subunit 1	PSMD1	19S	4.20229	3.32801	enriched	3.50227	2.97634	enriched	3.70473	3.11563	enriched	4.34673	3.38714	enriched	4.22886	3.336	enriched	3.61634	3.03938	enriched
tr|G1SYV0|G1SYV0_RABIT	26S proteasome AAA-ATPase subunit RPT1 (26S proteasome regulatory subunit 7) (Proteasome 26S subunit ATPase 2)	PSMC2	19S	3.60062	4.40422	enriched	2.70122	3.99129	enriched	2.87925	4.09365	enriched	3.85037	4.61149	enriched	3.58018	4.00919	enriched	2.88475	3.94219	enriched
tr|G1T3S1|G1T3S1_RABIT	Proteasome 26S subunit, ATPase 6	PSMC6	19S	3.82549	4.59952	enriched	2.87499	4.04851	enriched	3.20831	4.27039	enriched	3.86854	4.76328	enriched	3.81157	4.60379	enriched	3.14131	4.27199	enriched
tr|G1T6D4|G1T6D4_RABIT	Proteasome 26S subunit, non-ATPase 12	PSMD12	19S	3.78418	2.05876	enriched	3.18382	1.79236	enriched	3.42604	1.89704	enriched	4.12405	2.18095	enriched	3.80662	2.05901	enriched	3.45279	1.90057	enriched
tr|G1TLQ8|G1TLQ8_RABIT	Proteasome 26S subunit, ATPase 3	PSMC3	19S	3.77835	3.63456	enriched	3.20627	3.29414	enriched	3.33123	3.41963	enriched	3.94883	3.70313	enriched	3.71784	3.59079	enriched	3.17618	3.34024	enriched
tr|G1TP15|G1TP15_RABIT	Proteasome 26S subunit, non-ATPase 3	PSMD3	19S	4.40427	3.1928	enriched	3.77279	2.93504	enriched	4.10847	3.0754	enriched	4.65339	3.27887	enriched	4.58867	3.26148	enriched	3.90064	2.95499	enriched
tr|G1U115|G1U115_RABIT	26S proteasome non-ATPase regulatory subunit 6 (26S proteasome regulatory subunit RPN7)	PSMD6	19S	4.51777	4.0114	enriched	3.83608	3.72531	enriched	4.06435	3.80377	enriched	4.69399	4.07436	enriched	4.68489	4.06618	enriched	3.97653	3.73311	enriched
tr|G1SVT4|G1SVT4_RABIT	Proteasome 26S subunit, non-ATPase 7	PSMD7	19S	2.11563	2.14553	enriched	0.342387	0.100708		1.45924	1.61356		2.12246	2.1636	enriched	0.972408	0.41723		0.235823	0.137369
tr|G1SQL0|G1SQL0_RABIT	AAA domain-containing protein	PSMC1	19S	4.32908	4.37803	enriched	3.67789	4.01589	enriched	3.83824	3.9874	enriched	4.56872	4.46962	enriched	4.30909	4.16413	enriched	3.7189	3.5268	enriched
tr|G1SYM9|G1SYM9_RABIT	Proteasome maturation protein	POMP	assembly chaperone/regulator	3.35432	3.19494	enriched	5.17351	3.7751	enriched	2.22618	2.52624	enriched	2.11529	1.99654	enriched	6.03696	4.17449	enriched	0.267523	0.125377
tr|B7NZA6|B7NZA6_RABIT;tr|G1SW15|G1SW15_RABIT	Proteasome assembly chaperone 1	PSMG1	assembly chaperone/regulator	4.08764	3.4698	enriched	5.69666	4.0199	enriched	3.7003	3.3044	enriched	4.42534	3.591	enriched	6.79014	4.33967	enriched	3.82441	3.31621	enriched
tr|G1SN64|G1SN64_RABIT	Proteasome assembly chaperone 2	PSMG2	assembly chaperone/regulator	2.83944	3.70565	enriched	4.41472	5.77217	enriched	2.25905	4.60889	enriched	3.0227	4.97266	enriched	5.3151	6.04211	enriched	2.26856	3.43834	enriched
tr|G1TCA3|G1TCA3_RABIT	Proteasome inhibitor PI31 subunit	PSMF1	assembly chaperone/regulator	4.39758	2.28124	enriched	4.68138	2.38358	enriched	4.46829	2.30842	enriched	5.58015	2.66636	enriched	4.39869	2.28239	enriched	4.34711	2.25623	enriched
tr|G1U8C4|G1U8C4_RABIT	Proteasome activator subunit 1	PSME1	assembly chaperone/regulator	4.50779	5.15886	enriched	3.96001	4.53002	enriched	4.21412	5.12238	enriched	5.18	5.55987	enriched	4.26407	4.88592	enriched	4.55472	3.99492	enriched
tr|G1SCY3|G1SCY3_RABIT	Ubiquitin protein ligase E3 component n-recognin 4	UBR4		-0.201852	1.39738		-0.276653	1.83931		-0.131744	0.926439		-0.268026	1.76953		-0.344963	2.13037		-0.081913	0.541755
sp|B7NZQ9|UBL4A_RABIT	Ubiquitin-like protein 4A	UBL4A		0	-4.34294e-08		1.2242	1.36079		1.26832	1.40159		0	-4.34294e-08		0	-4.34294e-08		0	-4.34294e-08
sp|G1SRW8|SLN14_RABIT	Protein SLFN14 [Cleaved into: C-terminally truncated SLFN14 endoribonuclease (EC 3.1.-.-) (Schlafen family member 14)]	SLFN14		-0.570597	3.49633		-0.484173	2.46582		-0.534741	3.21734		-0.508639	3.46561		-0.541574	2.50045		-0.43121	2.0472
sp|O19048|PCBP1_RABIT	Poly(rC)-binding protein 1 (Alpha-CP1) (Heterogeneous nuclear ribonucleoprotein E1) (hnRNP E1)	PCBP1		-1.69405	4.54875	enriched	-2.57148	4.98538	enriched	-2.60626	4.71147	enriched	-2.65663	5.13117	enriched	-3.05373	4.41119	enriched	-3.18221	5.26335	enriched
sp|O19049|HNRPK_RABIT;tr|G1U6T5|G1U6T5_RABIT	Heterogeneous nuclear ribonucleoprotein K (hnRNP K)	HNRNPK HNRPK		1.34726	1.77241		1.39098	1.85831		1.93533	2.33735	enriched	0.987806	1.27628		0.767113	0.843006		1.68743	2.04843	enriched
sp|O77622|TCPZ_RABIT	T-complex protein 1 subunit zeta (TCP-1-zeta) (CCT-zeta)	CCT6		0.89841	0.933341		2.6298	2.81271	enriched	2.27654	2.77166	enriched	1.67664	2.22856	enriched	1.55881	2.16335	enriched	1.32008	1.70285
sp|P00563|KCRM_RABIT;tr|G1TG30|G1TG30_RABIT;tr|G1TUS9|G1TUS9_RABIT	Creatine kinase M-type (EC 2.7.3.2) (Creatine kinase M chain) (Creatine phosphokinase M-type) (CPK-M) (M-CK)	CKM		1.53759	0.905611		1.40367	0.819927		1.32327	0.767208		0.771664	0.412555		1.08052	0.611785		1.95502	1.15371	enriched
sp|P00919|CAH2_RABIT	Carbonic anhydrase 2 (EC 4.2.1.1) (Carbonate dehydratase II) (Carbonic anhydrase II) (CA-II)	CA2		0.513535	0.249873		0.80813	0.421005		0.63613	0.318624		0.587294	0.287929		0.538748	0.263712		0.59501	0.29573
tr|G8ZF10|G8ZF10_RABIT;sp|P01948|HBA_RABIT;tr|G8ZF12|G8ZF12_RABIT;tr|B8K132|B8K132_RABIT;tr|G8ZF40|G8ZF40_RABIT	Alpha-globin 1	HBA1		2.2943	1.34572	enriched	1.86702	1.52038	enriched	1.7268	1.50802	enriched	1.72342	1.46559	enriched	1.2985	1.01372		1.11252	0.902206
tr|B8K174|B8K174_RABIT;sp|P02057|HBB_RABIT	Hemoglobin, beta (Predicted)	HBB		1.6782	3.05839	enriched	1.46439	2.96837	enriched	1.41786	3.67482	enriched	1.53494	4.70841	enriched	1.0947	4.03051		1.38995	3.24855
sp|P12530|LOX15_RABIT;tr|G1TJE5|G1TJE5_RABIT	Polyunsaturated fatty acid lipoxygenase ALOX15 (12/15-lipoxygenase) (Arachidonate 12-lipoxygenase, leukocyte-type) (12-LOX) (L-12LO) (EC 1.13.11.31) (Arachidonate 15-lipoxygenase) (15-LOX) (EC 1.13.11.33) (Arachidonate omega-6 lipoxygenase) (Erythroid cell-specific 15-lipoxygenase) (Hepoxilin A3 synthase Alox15) (EC 1.13.11.-) (Linoleate 13S-lipoxygenase) (EC 1.13.11.12)	ALOX15		-0.405518	1.36665		-1.22902	2.99367		-0.963509	2.71739		-0.869689	2.201		-1.63379	3.50788	enriched	-1.33164	3.24035
sp|P19943|RLA2_RABIT	60S acidic ribosomal protein P2 (Acidic phosphoprotein P3) (Fragment)	RPLP2		-0.574202	1.77002		-0.232546	0.777242		-0.24122	0.799076		-0.331434	0.71938		-0.378979	1.22339		-0.0933075	0.199101
sp|P20618|PSB1_HUMAN	Proteasome subunit beta type-1 (EC 3.4.25.1) (Macropain subunit C5) (Multicatalytic endopeptidase complex subunit C5) (Proteasome component C5) (Proteasome gamma chain)	PSMB1 PSC5		6.02086	3.64442	enriched	1.3274	1.30128		1.32078	1.29413		2.00029	1.84234	enriched	2.23545	1.97905	enriched	1.25896	1.21979
tr|G1T9L4|G1T9L4_RABIT;sp|P25230|CAP18_RABIT	CAP18_C domain-containing protein	CAMP		-0.6039	1.54757		-0.301102	0.854958		-1.09723	0.613061		-2.36664	1.05114	enriched	-1.90527	1.01554	enriched	-0.863963	0.615301
sp|P26203|P15B_RABIT;sp|P26202|P15A_RABIT	15 kDa protein B (P15H) (Protein P15B)	P15H		0.0133012	0.00738334		0.427357	0.221968		-0.1461	0.0704305		1.3186	1.52435		1.0428	1.11286		0.732103	0.433784
sp|P29562|IF4A1_RABIT;tr|G1SZ59|G1SZ59_RABIT;tr|U3KMP9|U3KMP9_RABIT;tr|G1SN05|G1SN05_RABIT	Eukaryotic initiation factor 4A-I (eIF-4A-I) (eIF4A-I) (EC 3.6.4.13) (ATP-dependent RNA helicase eIF4A-1) (Fragment)	EIF4A1 DDX2A EIF4A		0.900375	1.56333		0.85348	1.53572		0.783564	1.25877		-0.0401853	0.0199268		-0.149493	0.124319		-0.17716	0.118918
sp|P30946|HS90A_RABIT;tr|A0A0G2JH20|A0A0G2JH20_RABIT	Heat shock protein HSP 90-alpha	HSP90AA1 HSPCA		-0.189788	0.578167		0.965431	2.61429		0.978799	2.5893		-0.16253	0.505172		-0.213661	0.688096		-0.207279	0.666103
sp|P30947|HS90B_RABIT	Heat shock protein HSP 90-beta	HSP90AB1 HSPCB		-0.490988	1.77192		0.718143	2.40779		0.811802	2.38088		-0.369553	1.09205		-0.411676	1.57277		-0.166166	0.56193
sp|P41035|IF2B_RABIT	Eukaryotic translation initiation factor 2 subunit 2 (Eukaryotic translation initiation factor 2 subunit beta) (eIF-2-beta)	EIF2S2 EIF2B		-0.641137	0.277794		-1.83123	0.959125		-0.81467	0.30314		-1.23589	0.658684		-0.76547	0.362246		-0.0134684	0.00522264
tr|Q0QEU3|Q0QEU3_RABIT;tr|G1TYG1|G1TYG1_RABIT;tr|G1TJG6|G1TJG6_RABIT;sp|P46406|G3P_RABIT	Glyceraldehyde-3-phosphate dehydrogenase (Fragment)	GAPDH		-3.13536	1.56839	enriched	-2.13048	2.04533	enriched	-2.73289	1.77935	enriched	-3.13048	2.42656	enriched	-2.15303	1.73828	enriched	-1.37066	2.39342
tr|G1T1Q2|G1T1Q2_RABIT;sp|P62160|CALM_RABIT	Calmodulin	CALM		-0.178785	0.514618		-0.366301	1.13526		-0.602776	1.47318		-0.464996	1.37277		-0.316692	0.871891		-0.333548	0.983898
tr|G1U6W1|G1U6W1_RABIT;tr|B7NZC3|B7NZC3_RABIT;sp|P68105|EF1A1_RABIT;sp|Q71V39|EF1A2_RABIT;tr|B6CNB4|B6CNB4_9NEOP;tr|A8UYU4|A8UYU4_9ACAR;tr|G1TM98|G1TM98_RABIT	Elongation factor 1-alpha	EEF1A1		0.564622	0.145096		0.927633	0.255358		0.860292	0.234279		0.610806	0.158746		1.09533	0.307678		0.912277	0.2509
sp|Q28618|YBOX1_RABIT	Y-box-binding protein 1 (YB-1) (Nuclease-sensitive element-binding protein 1) (Y-box transcription factor) (p50)	YBX1 YB1		-0.400225	2.67951		-0.372694	1.89637		-0.462686	2.63628		-0.515337	1.73944		-0.055762	0.350101		-0.0980193	0.527736
tr|A0A140TAV6|A0A140TAV6_RABIT	Hemoglobin subunit gamma			-0.394859	1.48155		-0.395098	1.48642		-0.411329	1.40957		-0.580092	1.9866		-0.762578	2.32288		-0.310815	1.1741
tr|B2ZDY6|B2ZDY6_RABIT;tr|G1U9S7|G1U9S7_RABIT	CCT-alpha (T-complex protein 1 subunit alpha)	TCP1		-0.63047	0.670139		0.939862	1.59258		0.446971	0.576605		-0.381301	0.583324		-1.0437	1.75171		-0.370186	0.618091
tr|B6V9S8|B6V9S8_RABIT;tr|G1U9T1|G1U9T1_RABIT;tr|Q6R8J6|Q6R8J6_RABIT	T-complex protein 1 subunit eta (TCP-1-eta) (CCT-eta)	CCT7		0.175968	0.163484		1.88681	2.56506	enriched	1.22947	2.09209		0.673733	1.12027		-0.630822	0.415457		0	-4.34294e-08
tr|B6V9S9|B6V9S9_RABIT	CCT-beta (T-complex protein 1 subunit beta)	CCT2		-1.13097	5.29565		-0.047746	0.50296		-0.51114	3.05957		-1.09433	3.74827		-1.11601	3.21421		-1.06636	3.38442
B7NZQ2	Ribosomal_L16 domain-containing protein	RPL10		-0.296479	0.870232		-0.356298	1.04825		-0.644852	1.19173		-1.19525	0.853513		-1.85825	1.06363	+	-0.328503	0.93418
tr|G1TQF7|G1TQF7_RABIT;tr|G1SXL3|G1SXL3_RABIT;tr|G1SCD7|G1SCD7_RABIT;tr|G1TJ30|G1TJ30_RABIT	TPR_REGION domain-containing protein			-0.566958	2.13748		-0.413844	1.68327		-0.0522722	0.143198		-0.568632	2.03867		-0.188126	0.71459		-0.0438817	0.142329
tr|G1U473|G1U473_RABIT;tr|G1U1D8|G1U1D8_RABIT;tr|G1TRV3|G1TRV3_RABIT;tr|G1SEU5|G1SEU5_RABIT;tr|G1SCJ6|G1SCJ6_RABIT;tr|G1TVT6|G1TVT6_RABIT;tr|B7NZF8|B7NZF8_RABIT	60S ribosomal protein L17	RPL17		0.160562	0.0557553		0.0241648	0.0079314		-0.121704	0.0417179		0.070432	0.0233585		0.0460981	0.0152849		0.169272	0.0583219
tr|G1SCN8|G1SCN8_RABIT;tr|Q6R8J5|Q6R8J5_RABIT	T-complex protein 1 subunit gamma	CCT3		0.298014	0.0786488		2.33265	1.10554	enriched	1.83402	0.849948		1.32241	0.595767		1.23219	0.541494		0.597044	0.215209
tr|G1SCV4|G1SCV4_RABIT	DnaJ heat shock protein family (Hsp40) member A4	DNAJA4		-0.638781	2.58399		-0.456834	1.98028		-0.0802657	0.369083		-0.520276	2.14759		-0.316507	1.31626		-0.245988	1.33162
tr|G1SD04|G1SD04_RABIT	NudE neurodevelopment protein 1	NDE1		-1.29551	0.8231		-1.58353	0.931616		-1.02876	0.384759		-2.35077	1.62724	enriched	-0.901824	0.373144		-0.847301	0.562859
tr|G1SDC7|G1SDC7_RABIT	Replication protein A3	RPA3		-0.251766	0.658362		-1.04234	0.571184		-0.351727	0.965638		0.0100842	0.0166442		-0.370644	0.688719		-0.341482	0.567282
tr|G1SDF2|G1SDF2_RABIT	Protein-L-isoaspartate O-methyltransferase (EC 2.1.1.77)	PCMT1		0.00897217	0.0296054		-0.134747	0.557147		-0.146023	0.511468		-0.10455	0.484945		-0.0669473	0.260281		0.201314	1.00224
tr|G1SDN4|G1SDN4_RABIT;tr|G1TJN8|G1TJN8_RABIT	Synaptotagmin binding cytoplasmic RNA interacting protein			0.67858	0.435101		0.0845127	0.0362746		1.56663	1.17118		0.356529	0.135466		0.458817	0.178669		0.541883	0.288348
tr|G1TJT7|G1TJT7_RABIT;tr|G1TIW2|G1TIW2_RABIT;tr|G1TM80|G1TM80_RABIT;tr|G1TGC3|G1TGC3_RABIT;tr|G1T638|G1T638_RABIT;tr|G1U7T5|G1U7T5_RABIT;tr|G1U5S9|G1U5S9_RABIT;tr|G1U0E7|G1U0E7_RABIT;tr|G1TRP8|G1TRP8_RABIT;tr|G1TPH6|G1TPH6_RABIT;tr|G1TIJ9|G1TIJ9_RABIT;tr|G1TF04|G1TF04_RABIT;tr|G1SE76|G1SE76_RABIT;tr|G1TMI7|G1TMI7_RABIT;tr|G1TEW2|G1TEW2_RABIT;tr|G1U3C0|G1U3C0_RABIT;tr|G1TX54|G1TX54_RABIT;tr|G1TUP…	Ribosomal_L23eN domain-containing protein			-0.66835	3.38659		-0.642352	4.53427		-1.69513	1.0353		-3.93117	4.623	enriched	-2.75582	1.46133	enriched	-3.32753	4.16795	enriched
tr|G1T0C1|G1T0C1_RABIT;tr|G1SF30|G1SF30_RABIT	Ribosomal protein L15			-0.644488	3.31227		-0.627939	3.0775		-0.545589	1.91497		-0.805645	3.56731		-0.724671	3.18413		-2.39684	1.20894	enriched
tr|G1SFK3|G1SFK3_RABIT	Replication protein A subunit	RPA1		-1.94602	5.98686	enriched	-1.76908	5.51731	enriched	-1.98209	4.62506	enriched	-1.59414	5.70822	enriched	-1.55732	5.42997	enriched	-1.44986	5.22981	enriched
tr|G1SFR8|G1SFR8_RABIT	40S ribosomal protein S12			0.250796	0.218645		-0.0967503	0.0747126		-0.0818818	0.0629653		0.029452	0.021937		-0.0736071	0.0565828		0.0840282	0.0644761
tr|G1SFV7|G1SFV7_RABIT	DNA damage-binding protein 1 (Damage-specific DNA-binding protein 1)	DDB1		0.16669	0.525075		0.30613	1.20978		0.408216	1.54117		0.176286	0.614344		-0.0134354	0.0389677		0.104172	0.375647
tr|G1SG29|G1SG29_RABIT	Skp1_POZ domain-containing protein			1.00208	0.68448		0.716165	0.473419		4.00308	2.4429	enriched	1.10117	0.775225		-1.1464	0.38		0.377218	0.117522
tr|G1SGX4|G1SGX4_RABIT	Uncharacterized protein			1.01461	0.618397		1.1688	0.7249		-0.657114	0.267482		0.85261	0.510727		0.762665	0.447703		0.0565077	0.0175569
tr|G1TSV2|G1TSV2_RABIT;tr|G1TQ60|G1TQ60_RABIT;tr|G1U567|G1U567_RABIT;tr|G1TRU0|G1TRU0_RABIT;tr|G1TNG5|G1TNG5_RABIT;tr|G1SHQ2|G1SHQ2_RABIT;tr|G1TJF3|G1TJF3_RABIT;tr|G1TLT5|G1TLT5_RABIT	60S ribosomal protein L21	RPL21		0.104351	0.0402038		-0.194744	0.129319		-0.182183	0.0768012		0.0490812	0.0254097		0.381696	0.464946		0.100612	0.128115
tr|G1SHR7|G1SHR7_RABIT	Potassium channel modulatory factor 1			2.53218	2.1313	enriched	1.80525	1.18671	enriched	2.29703	1.88092	enriched	2.14939	1.85748	enriched	2.01471	1.71128	enriched	2.55376	2.13174	enriched
tr|G1U6S0|G1U6S0_RABIT;tr|G1U5I7|G1U5I7_RABIT;tr|G1U437|G1U437_RABIT;tr|G1U116|G1U116_RABIT;tr|G1TUN8|G1TUN8_RABIT;tr|G1TPH1|G1TPH1_RABIT;tr|G1SHU8|G1SHU8_RABIT;tr|G1U4I1|G1U4I1_RABIT;tr|G1U1L1|G1U1L1_RABIT;tr|B7NZB5|B7NZB5_RABIT;tr|G1TVL6|G1TVL6_RABIT	Uncharacterized protein			0.26497	0.165209		-0.791551	0.281605		-0.717947	0.276705		-0.901723	0.308356		0.0171871	0.00959983		0.385073	0.254046
tr|G1SHW8|G1SHW8_RABIT	Keratin 85	KRT85		0	-4.34294e-08		3.5638	3.74673	enriched	0	-4.34294e-08		0	-4.34294e-08		0	-4.34294e-08		0	-4.34294e-08
tr|G1SHY2|G1SHY2_RABIT	IF rod domain-containing protein			0	-4.34294e-08		5.39675	3.70284	enriched	0	-4.34294e-08		0	-4.34294e-08		0	-4.34294e-08		0	-4.34294e-08
tr|G1SHZ8|G1SHZ8_RABIT	CCT-theta (T-complex protein 1 subunit theta)	CCT8		-0.807819	2.71518		0.780335	3.0059		0.18598	1.08893		-0.487202	1.82046		-0.571313	2.20394		-0.581685	2.33525
tr|G1SIB6|G1SIB6_RABIT	Biliverdin reductase B	BLVRB		0.109732	0.0444397		1.37159	1.29416		0.783553	0.512958		-0.243061	0.0898705		0	-4.34294e-08		1.64691	1.6042	enriched
tr|G1SID3|G1SID3_RABIT	Vacuolar protein sorting 13 homolog C	VPS13C		-0.314238	2.06991		-0.176154	1.2648		-0.407155	2.05087		-0.0927544	0.603366		-0.128685	0.913831		-0.14129	0.958911
tr|G1SIF7|G1SIF7_RABIT	DDB1- and CUL4-associated factor 11			1.78745	2.45859	enriched	1.78603	1.94866	enriched	1.9727	2.49582	enriched	0	-4.34294e-08		-0.0481726	0.0147708		0	-4.34294e-08
tr|G1SIZ2|G1SIZ2_RABIT;tr|O18775|O18775_RABIT	40S ribosomal protein S20	RPS20		-0.79867	1.54619		-0.555084	2.71728		-0.654057	1.38245		-0.802766	1.52619		-0.518283	0.884489		-0.146002	0.685969
tr|G1SJB4|G1SJB4_RABIT;tr|G1TVH1|G1TVH1_RABIT;tr|Q864T1|Q864T1_RABIT	WD_REPEATS_REGION domain-containing protein			-0.478168	1.96023		-0.373066	1.50647		-0.73027	2.63723		-0.579224	1.89555		-0.619422	2.38445		-0.336721	1.45966
tr|G1SJQ9|G1SJQ9_RABIT	HECT domain E3 ubiquitin protein ligase 3	HECTD3		1.34495	1.85371		1.11105	1.43903		0.452572	0.250933		0	-4.34294e-08		0.375204	0.323652		0	-4.34294e-08
tr|G1SK22|G1SK22_RABIT;sp|P62975|UBIQ_RABIT;tr|G1SF46|G1SF46_RABIT;tr|G1TZL0|G1TZL0_RABIT	40S ribosomal protein S27a (Ubiquitin carboxyl extension protein 80) (Ubiquitin-40S ribosomal protein S27a)			0.549358	1.97008		0.602087	2.42371		0.897978	2.90507		1.01829	2.82998		0.822814	2.77953		0.432371	1.96575
tr|G1TG04|G1TG04_RABIT;tr|G1SKF7|G1SKF7_RABIT;tr|G1TSW0|G1TSW0_RABIT;tr|G1U1N5|G1U1N5_RABIT;tr|G1TF89|G1TF89_RABIT	60S ribosomal protein L6			-0.610634	2.25745		-0.505046	3.28339		-0.683865	2.15051		-0.581347	3.05409		-0.459181	1.54212		-0.375847	2.7763
tr|G1SKP2|G1SKP2_RABIT	Importin 5	IPO5		0.4513	2.31517		0.122497	0.466488		-0.119624	0.216366		0.129975	0.461568		-0.761309	0.601198		-0.0382957	0.139429
tr|G1SKW5|G1SKW5_RABIT	Deleted.			4.2559	5.26587	enriched	4.22484	5.40475	enriched	3.84358	5.03798	enriched	4.63874	5.43741	enriched	5.2287	5.59816	enriched	4.54523	5.43192	enriched
tr|G1TY53|G1TY53_RABIT;tr|G1SKZ8|G1SKZ8_RABIT;tr|G1TSL0|G1TSL0_RABIT	Ribosomal protein			1.46859	0.909646		1.55977	0.969943		1.59874	0.991168		1.46747	0.904615		1.32278	0.796645		1.17293	0.702786
tr|G1SLA0|G1SLA0_RABIT;tr|G1SNY1|G1SNY1_RABIT;tr|G1U3X3|G1U3X3_RABIT	Uncharacterized protein			1.85735	1.15109	enriched	1.97476	1.22619	enriched	1.07556	0.393337		2.05571	1.27449	enriched	1.66878	0.784843		0.840806	0.358151
tr|G1SLK2|G1SLK2_RABIT;tr|U3KN18|U3KN18_RABIT	AAA domain-containing protein			3.55103	2.51314	enriched	2.90337	2.19829	enriched	3.10355	2.30594	enriched	3.71726	2.55054	enriched	3.36311	2.42587	enriched	2.87824	2.18629	enriched
tr|G1TUR3|G1TUR3_RABIT;tr|G1SLM0|G1SLM0_RABIT	Polyadenylate-binding protein (PABP)			-0.49571	1.37791		-0.391846	1.04521		-0.154484	0.387571		-0.506543	1.37093		-0.386939	1.00417		-0.190766	0.500015
tr|G1SLM1|G1SLM1_RABIT	Calcyclin-binding protein	RABGAP1L		0	-4.34294e-08		1.36259	0.63559		0	-4.34294e-08		-0.321422	0.117373		0	-4.34294e-08		0	-4.34294e-08
tr|G1SLT8|G1SLT8_RABIT	Heterogeneous nuclear ribonucleoprotein H3	HNRNPH3		0.059838	0.0363227		0.785838	1.64939		0.565859	1.31541		0.602643	1.39514		0.439432	0.420689		0.896105	1.95577
tr|G1SLW3|G1SLW3_RABIT	Uncharacterized protein			-0.0042483	0.00210488		0.396738	0.241963		0.555212	0.351314		0.368078	0.221243		0.409354	0.250294		0.625713	0.409856
tr|G1SM51|G1SM51_RABIT;tr|U3KME2|U3KME2_RABIT	26S proteasome non-ATPase regulatory subunit 13 (26S proteasome regulatory subunit RPN9) (26S proteasome regulatory subunit S11) (26S proteasome regulatory subunit p40.5)			3.36192	2.40588	enriched	2.6694	2.0107	enriched	2.98936	2.19535	enriched	3.44814	2.43882	enriched	3.34758	2.39969	enriched	2.78263	2.09454	enriched
tr|G1SMC8|G1SMC8_RABIT;tr|U3KP50|U3KP50_RABIT	Uncharacterized protein			1.10509	1.28146		-0.151451	0.115183		0.104625	0.0527627		1.27352	1.49087		0.734065	0.782866		0.527922	0.447704
tr|G1SMK8|G1SMK8_RABIT	Deleted.			1.04501	0.41602		1.46419	0.616965		1.23876	0.507736		1.31944	0.54712		1.26926	0.521199		1.71937	0.739266
tr|G1SMM5|G1SMM5_RABIT	DnaJ heat shock protein family (Hsp40) member A2	DNAJA2		-0.353508	1.68063		-0.00913239	0.0323319		0.133134	0.669991		-0.102788	0.423181		0.00523249	0.0170125		-0.170926	0.850608
tr|G1SMR7|G1SMR7_RABIT	60S ribosomal protein L12			-0.548023	2.91168		-0.584953	1.84761		-0.644353	2.99916		-0.755663	3.3545		-0.694125	2.10139		-0.442001	2.74871
tr|U3KML6|U3KML6_RABIT;tr|G1TWD4|G1TWD4_RABIT;tr|G1SNY0|G1SNY0_RABIT	Deleted.			-0.754602	2.77007		-0.495355	2.47403		-0.696941	3.03398		-0.715528	3.20299		-0.677549	2.71169		-0.196705	1.04292
tr|G1SP51|G1SP51_RABIT	40S ribosomal protein S13	RPS13		0.389575	0.252904		0.692303	0.728704		0.49265	0.494265		-0.221211	0.116877		0.205219	0.14354		1.20343	1.35699
tr|G1SPB8|G1SPB8_RABIT	Nucleosome assembly protein 1 like 4	NAP1L4		2.22148	3.92725	enriched	0.704052	0.532058		1.63899	3.00203	enriched	0	-4.34294e-08		0	-4.34294e-08		0	-4.34294e-08
tr|G1SPS8|G1SPS8_RABIT	E74 like ETS transcription factor 1	ELF1		0	-4.34294e-08		1.98862	2.77904	enriched	0	-4.34294e-08		0	-4.34294e-08		0	-4.34294e-08		0	-4.34294e-08
tr|G1SPU6|G1SPU6_RABIT	Uncharacterized protein			1.08093	1.07634		1.96942	1.54251	enriched	1.40415	1.16271		-0.0361131	0.0266781		-0.0616182	0.0458616		0.128771	0.100856
tr|G1T569|G1T569_RABIT;tr|G1SPZ7|G1SPZ7_RABIT	Uncharacterized protein			-1.2079	2.74795		-0.828096	1.90189		-1.12583	2.05013		-1.04894	3.10089		-1.04791	3.16031		-0.399829	1.42057
tr|G1SQ96|G1SQ96_RABIT;tr|G1U1K2|G1U1K2_RABIT	Protein phosphatase 6 regulatory subunit 3	PPP6R3		-0.458537	3.16089		-0.21057	1.38795		-0.406859	3.60601		-0.471547	2.83249		-0.393352	2.29833		-0.47735	2.53833
tr|G1SQL0|G1SQL0_RABIT	AAA domain-containing protein			4.32908	4.37803	enriched	3.67789	4.01589	enriched	3.83824	3.9874	enriched	4.56872	4.46962	enriched	4.30909	4.16413	enriched	3.7189	3.5268	enriched
tr|G1SQZ4|G1SQZ4_RABIT	RuvB-like helicase (EC 3.6.4.12)	RUVBL2		-0.46757	2.32974		-0.408752	2.22781		-0.695329	2.98046		-0.466841	2.42462		-0.366684	1.88749		-0.237716	1.33919
tr|G1SR03|G1SR03_RABIT	15S Mg(2+)-ATPase p97 subunit (EC 3.6.4.6) (Transitional endoplasmic reticulum ATPase) (Valosin-containing protein)	VCP		-0.075182	0.593542		-0.253849	2.05602		-0.138594	1.21087		0.231091	1.57021		-0.0229568	0.144843		0.321857	2.14636
tr|G1SR38|G1SR38_RABIT;tr|G1TP66|G1TP66_RABIT;tr|G1U5J7|G1U5J7_RABIT;tr|G1T754|G1T754_RABIT	IF rod domain-containing protein			0	-4.34294e-08		7.56128	3.61031	enriched	0	-4.34294e-08		-0.084383	0.0417117		0.651267	0.407443		0	-4.34294e-08
tr|G1SRA8|G1SRA8_RABIT	Protein-synthesizing GTPase (EC 3.6.5.3)			0.484475	0.428189		-0.24715	0.127825		-0.395936	0.185007		-0.377715	0.309527		-0.211105	0.0863085		0.546515	0.311071
tr|G1SRF5|G1SRF5_RABIT	Protein phosphatase 6 regulatory subunit 1	PPP6R1		1.4399	1.19892		2.21045	1.79092	enriched	1.92136	1.52431	enriched	0	-4.34294e-08		0	-4.34294e-08		0	-4.34294e-08
tr|G1SRF7|G1SRF7_RABIT	75 kDa glucose-regulated protein (Heat shock 70 kDa protein 9) (Stress-70 protein, mitochondrial)	HSPA9		-0.402103	1.83015		-1.51818	0.731837		-2.27374	1.2733	enriched	-1.84204	0.58907		-0.406861	1.59985		-0.151538	0.65352
tr|U3KPK3|U3KPK3_RABIT;tr|G1SSE1|G1SSE1_RABIT	Diaphanous related formin 2	DIAPH2		4.20267	1.09598	enriched	6.40381	4.30046	enriched	4.212	0.960441	enriched	6.25972	4.13652	enriched	2.24261	0.433662		6.41721	4.30385	enriched
tr|G1TPV0|G1TPV0_RABIT;tr|G1ST96|G1ST96_RABIT;tr|G1TKB3|G1TKB3_RABIT	Uncharacterized protein			-0.416674	1.88256		-0.408374	2.16108		-3.09816	1.10714	enriched	-4.05133	4.30597	enriched	-0.573029	2.6505		-2.03255	1.09564	enriched
tr|G1STW0|G1STW0_RABIT	60S ribosomal protein L7a			-0.637004	4.98043		-0.58562	4.79705		-0.43264	1.94947		-0.505109	2.00123		-0.52951	3.3859		-0.327529	2.42272
tr|G1SU30|G1SU30_RABIT	BCL2-associated athanogene 6 (HLA-B-associated transcript 3) (Large proline-rich protein BAG6)	BAG6		0.344978	0.212455		2.16104	1.66881	enriched	2.61949	1.91541	enriched	-0.698947	0.416219		-1.02221	0.546144		-1.86689	1.26401	enriched
tr|G1TRC0|G1TRC0_RABIT;tr|G1SUX8|G1SUX8_RABIT;tr|G1U3E0|G1U3E0_RABIT	Uncharacterized protein			-0.157001	1.55269		0.0135454	0.119826		-0.0481777	0.632487		-0.0201041	0.203025		0.182491	1.89337		0.254063	2.04457
tr|G1TUB1|G1TUB1_RABIT;tr|G1SV32|G1SV32_RABIT;tr|G1TGX8|G1TGX8_RABIT	Uncharacterized protein			0.274551	0.064911		-0.424723	0.0775668		0.718304	0.193778		0.567458	0.148764		0.660065	0.176321		0.773039	0.210755
tr|G1SVB0|G1SVB0_RABIT;tr|G1U598|G1U598_RABIT;tr|G1U3Y9|G1U3Y9_RABIT;tr|G1U6A8|G1U6A8_RABIT;tr|G1U0Z0|G1U0Z0_RABIT	40S ribosomal protein S7			0.504933	0.958728		0	-4.34294e-08		0.249361	0.144914		0.108986	0.243363		0.0101388	0.00789437		0.370496	0.396179
tr|G1SVE6|G1SVE6_RABIT	AD domain-containing protein			-2.56457	4.58857	enriched	-1.97662	1.50778	enriched	-1.26393	2.28304		-3.011	4.48471	enriched	-1.14988	1.21531		-1.23068	0.772288
tr|G1SVR2|G1SVR2_RABIT	YTH N6-methyladenosine RNA binding protein 3	YTHDF3		0.480172	0.226144		-1.28508	0.591393		-0.88057	0.360495		-0.843943	0.378939		0.157625	0.0495654		-0.884935	0.422534
tr|G1SVW5|G1SVW5_RABIT	60S ribosomal protein L4			-0.48672	2.27754		-0.669231	3.33508		-0.665018	3.28665		-0.496398	1.84563		-0.572205	1.92507		-0.227555	1.06362
tr|G1SW76|G1SW76_RABIT	Calcium binding and coiled-coil domain 1	CALCOCO1		-1.16422	0.429864		-0.934649	0.291397		-0.670004	0.215206		-0.656377	0.192588		-0.398036	0.118936		0.349237	0.123899
tr|G1SWS0|G1SWS0_RABIT;tr|G1T6X4|G1T6X4_RABIT	IF rod domain-containing protein			0	-4.34294e-08		5.90104	4.52339	enriched	0	-4.34294e-08		0	-4.34294e-08		0	-4.34294e-08		0	-4.34294e-08
tr|G1SX32|G1SX32_RABIT	Serine/threonine-protein phosphatase (EC 3.1.3.16)	PPP6C		1.32855	1.73211		1.79791	2.15302	enriched	1.46997	1.80827		1.32488	1.75109		1.05695	1.14434		0.573137	0.327148
tr|G1SY58|G1SY58_RABIT	Iron-responsive element-binding protein 2	IREB2		-1.13356	0.942278		-0.344886	0.617129		-0.892293	0.509153		-0.635415	1.12333		-0.149508	0.23834		0.0811189	0.12158
tr|G1SYJ6|G1SYJ6_RABIT;tr|G1SZF4|G1SZF4_RABIT;tr|G1SZ30|G1SZ30_RABIT	Ribosomal_L18_c domain-containing protein			-0.451536	2.64338		-0.450901	2.26184		-0.692905	2.69301		-0.833754	2.34128		-0.514222	2.22209		-0.463446	1.78828
tr|G1SYL8|G1SYL8_RABIT	Elongin B	ELOB		0.0412153	0.0222442		-0.612712	0.43414		4.13881	2.88879	enriched	-0.102933	0.0554533		0.459119	0.342105		0.49534	0.357861
tr|G1SYR7|G1SYR7_RABIT	RING-type E3 ubiquitin transferase (EC 2.3.2.27)	MKRN1		-0.684219	2.91617		-0.612328	2.73557		-0.409358	1.78912		-0.638791	2.94533		-0.63082	3.07949		-0.182929	0.921112
tr|G1SYV0|G1SYV0_RABIT	26S proteasome AAA-ATPase subunit RPT1 (26S proteasome regulatory subunit 7) (Proteasome 26S subunit ATPase 2)	PSMC2		3.60062	4.40422	enriched	2.70122	3.99129	enriched	2.87925	4.09365	enriched	3.85037	4.61149	enriched	3.58018	4.00919	enriched	2.88475	3.94219	enriched
tr|U3KNW6|U3KNW6_RABIT;tr|G1SZ12|G1SZ12_RABIT	60S ribosomal protein L14	RPL14		-0.000149409	0.000357928		0.0296815	0.0847614		0.0911598	0.108193		-0.290908	0.82064		-0.0807095	0.254269		-0.0740821	0.248665
tr|G1SZT8|G1SZT8_RABIT	GATOR complex protein SEC13 (Protein SEC13 homolog)	SEC13		0.454183	0.328542		0.590478	0.449415		-0.606265	0.307262		0.44699	0.319424		0.709124	0.530706		0.851372	0.690741
tr|G1TPV3|G1TPV3_RABIT;tr|G1T168|G1T168_RABIT;tr|G1U0Y5|G1U0Y5_RABIT	S10_plectin domain-containing protein			0.427582	1.0854		0.735191	1.48725		-0.133081	0.163249		0.626284	0.722774		0.934458	1.4631		0	-4.34294e-08
tr|G1T1C5|G1T1C5_RABIT	Uncharacterized protein			-0.904584	0.694648		-0.608174	0.650447		-0.424525	0.42554		-0.831227	0.613926		-0.732965	0.673225		0.144109	0.118351
tr|G1U472|G1U472_RABIT;tr|G1TLY4|G1TLY4_RABIT;tr|G1T1F0|G1T1F0_RABIT	Uncharacterized protein			2.77102	2.508	enriched	2.71377	2.48809	enriched	2.50603	2.35365	enriched	2.42493	2.2582	enriched	2.58649	2.38831	enriched	2.74585	2.47957	enriched
tr|G1T1V9|G1T1V9_RABIT	Heat shock protein family A (Hsp70) member 2	HSPA2		-0.106595	0.154919		-0.416248	0.271226		0.0949148	0.144509		-0.740006	0.494409		-0.253337	0.266905		0.401588	0.73822
tr|G1T2L1|G1T2L1_RABIT	Proteasome subunit alpha type			4.67299	5.21816	enriched	4.82433	5.6356	enriched	4.33725	4.19123	enriched	5.03562	5.63693	enriched	5.43235	5.57738	enriched	4.36651	5.4044	enriched
tr|G1T2U1|G1T2U1_RABIT	Amidophosphoribosyltransferase (ATase) (EC 2.4.2.14) (Glutamine phosphoribosylpyrophosphate amidotransferase)	PPAT		-0.836116	3.40608		-0.66448	3.42251		-1.01818	3.80094		-0.699659	2.61527		-0.472195	3.4903		0.00179164	0.00788517
tr|G1T345|G1T345_RABIT;tr|G1TS37|G1TS37_RABIT	E3 ubiquitin-protein ligase (EC 2.3.2.27)	UBR1		-0.180108	0.652753		-0.217222	0.78595		-0.287618	1.09829		0.248567	0.897408		-0.0415967	0.116501		0.0992724	0.314431
tr|G1T3D9|G1T3D9_RABIT;tr|G1TJW1|G1TJW1_RABIT	40S ribosomal protein S8			-0.473199	2.78258		-0.364405	2.60416		-0.508819	3.05819		-0.463912	2.83457		-0.483688	2.16103		-0.20189	1.49589
tr|G1T3U5|G1T3U5_RABIT	DnaJ heat shock protein family (Hsp40) member B4	DNAJB4		-0.0522334	0.264299		0.156289	0.93006		0.0779298	0.422813		0.215037	1.12739		0.213682	1.23038		0.494348	2.52404
tr|G1T3X6|G1T3X6_RABIT	Tripartite motif containing 58	TRIM58		0.0291818	0.177363		0.0150522	0.070243		-0.111189	0.536003		-0.286989	1.87969		-0.173145	1.21119		0.00567691	0.0152125
tr|G1T3Y8|G1T3Y8_RABIT	60 kDa chaperonin (EC 5.6.1.7) (60 kDa heat shock protein, mitochondrial) (Chaperonin 60) (Heat shock protein 60)			0	-4.34294e-08		0.461154	0.334975		2.75342	2.49949	enriched	2.83209	2.66224	enriched	1.27157	0.838739		0	-4.34294e-08
tr|G1T4P0|G1T4P0_RABIT	Keratin 32	KRT32		0	-4.34294e-08		7.13757	4.00763	enriched	0	-4.34294e-08		0	-4.34294e-08		0	-4.34294e-08		0	-4.34294e-08
tr|G1T520|G1T520_RABIT	DnaJ heat shock protein family (Hsp40) member C7	DNAJC7		-0.541728	1.55149		-0.36308	1.85308		-0.186865	0.906386		-0.404695	1.57939		0.00112343	0.0041263		-0.208827	0.754323
tr|G1U4I5|G1U4I5_RABIT;tr|G1TX33|G1TX33_RABIT;tr|G1TI26|G1TI26_RABIT;tr|G1TF70|G1TF70_RABIT;tr|G1T5X8|G1T5X8_RABIT;tr|G1TXH8|G1TXH8_RABIT;tr|G1TJA2|G1TJA2_RABIT;tr|G1U752|G1U752_RABIT;tr|G1SWI6|G1SWI6_RABIT	60S ribosomal protein L9			0.275049	1.15024		0.077678	0.154059		0.304956	0.992425		-0.0629775	0.145388		0.0916818	0.369346		0.189238	0.681558
tr|G1T695|G1T695_RABIT	Nucleosome assembly protein 1 like 1	NAP1L1		2.26146	1.96678	enriched	1.97278	1.73598	enriched	2.62021	2.227	enriched	-0.0783024	0.0266839		-0.00388273	0.00125262		-0.354387	0.12687
tr|G1T6D1|G1T6D1_RABIT;tr|G1TPF6|G1TPF6_RABIT	60S ribosomal protein L23			-0.0716508	0.0346443		0.699957	0.438383		0.573014	0.446804		0.711877	0.578402		0.419301	0.245656		1.04556	0.885161
tr|G1T6W5|G1T6W5_RABIT	Keratin 34	KRT34		0	-4.34294e-08		7.18447	4.96131	enriched	0	-4.34294e-08		0	-4.34294e-08		0	-4.34294e-08		0	-4.34294e-08
tr|G1T6W7|G1T6W7_RABIT	Catalase (EC 1.11.1.6)	CAT		-0.853423	2.88593		-0.77179	2.59502		-0.572033	2.21774		-0.811197	2.02911		-0.857457	2.58324		-0.148523	0.496369
tr|G1T7I3|G1T7I3_RABIT	Acetyl-CoA carboxylase 1 (EC 6.4.1.2)	ACACA		0.451835	3.48623		0.441212	3.44774		0.0110079	0.105035		0.27976	2.87928		0.0904357	0.674014		0.346235	3.12469
tr|G1T7R2|G1T7R2_RABIT	Tyrosine 3-monooxygenase/tryptophan 5-monooxygenase activation protein epsilon	YWHAE		0.0534299	0.0807997		-0.117322	0.268506		0.151789	0.172811		-0.39926	1.24194		0	-4.34294e-08		0	-4.34294e-08
tr|U3KM36|U3KM36_RABIT;tr|G1T7U4|G1T7U4_RABIT	Ubiquitin carboxyl-terminal hydrolase (EC 3.4.19.12)	USP15		-1.29294	2.82933		-0.922066	2.51525		-1.03636	2.68371		-1.15322	2.60437		-0.683139	1.96517		-0.179288	0.490401
tr|G1T810|G1T810_RABIT	Cullin 2	CUL2		0.379432	0.546343		-0.194356	0.212633		0.0385367	0.0392312		0.349508	0.488265		0.389325	0.395104		0.614349	0.453964
tr|G1T874|G1T874_RABIT	Zinc finger ZZ-type and EF-hand domain containing 1	ZZEF1		1.9534	1.32551	enriched	1.66297	1.15376		2.16668	1.45308	enriched	-0.154716	0.0465594		-0.328931	0.119077		-0.286637	0.142677
tr|G1T8P4|G1T8P4_RABIT	Ribosomal protein lateral stalk subunit P1	RPLP1		0.402849	0.98362		0.509792	1.18998		0.386805	0.846344		-0.134532	0.0724595		0.34365	0.699494		0.492078	1.02138
tr|G1T8S4|G1T8S4_RABIT	Clustered mitochondria protein homolog	CLUH		0	-4.34294e-08		0	-4.34294e-08		2.20981	1.93641	enriched	0	-4.34294e-08		0	-4.34294e-08		0	-4.34294e-08
tr|G1T8V4|G1T8V4_RABIT	DnaJ heat shock protein family (Hsp40) member B2	DNAJB2		0	-4.34294e-08		1.65263	1.46884	enriched	1.76693	1.54408	enriched	0.714492	0.297141		1.86146	1.6381	enriched	0	-4.34294e-08
tr|G1T9F3|G1T9F3_RABIT	Karyopherin subunit beta 1	KPNB1		1.94513	1.97086	enriched	0.508855	0.261668		0.96008	1.0587		1.28896	1.34711		0.790737	0.606422		0.51753	0.301734
tr|G1T9M9|G1T9M9_RABIT	Heat shock protein family A (Hsp70) member 8			-0.251925	1.93678		-0.0845044	0.67405		-0.0853182	0.61108		-0.125331	1.01287		0.0250549	0.0946094		0.140263	0.98315
tr|G1TA47|G1TA47_RABIT;tr|G1TK17|G1TK17_RABIT	40S ribosomal protein S4			-0.242767	1.31979		-0.0391744	0.135108		-0.246235	1.34363		-0.369574	1.42927		-0.331546	1.09352		-0.234367	0.771627
tr|G1TAF8|G1TAF8_RABIT	Stress induced phosphoprotein 1	STIP1		-0.619825	2.37895		0.120142	0.514694		0.602205	2.56542		-0.607787	2.12173		-0.634478	2.17403		-0.297352	1.47724
tr|G1TB40|G1TB40_RABIT	Replication protein A2	RPA2		-2.43851	3.41574	enriched	-3.65654	2.71635	enriched	-2.49118	3.41583	enriched	-2.20727	3.88095	enriched	-3.42458	1.41932	enriched	-3.30418	1.91764	enriched
tr|G1TBL6|G1TBL6_RABIT	Clathrin heavy chain	CLTC		-2.14554	1.29814	enriched	-2.13427	2.30803	enriched	-1.87824	1.97321	enriched	-2.70466	1.15578	enriched	-1.9924	2.57217	enriched	-0.953424	1.97272
tr|G1TBS2|G1TBS2_RABIT	RuvB-like helicase (EC 3.6.4.12)	RUVBL1		-0.0426299	0.0638397		0.167688	0.293184		-0.0143445	0.0204827		0.109514	0.178739		0.0959009	0.153853		0.168102	0.28948
tr|G1TCB7|G1TCB7_RABIT	Ubiquitin carboxyl-terminal hydrolase (EC 3.4.19.12)	UCHL5		0.939777	1.5033		2.89084	3.33454	enriched	0.194225	0.163606		1.09764	1.84405		0.299944	0.296249		-0.25545	0.169324
tr|G1TCS8|G1TCS8_RABIT	RAB1A, member RAS oncogene family	RAB1A		0.745391	0.385881		-0.288006	0.0760804		-1.60613	0.848942		-0.0951481	0.0286313		0.0633291	0.0205637		-0.793469	0.248462
tr|G1TCT3|G1TCT3_RABIT	Aspartate carbamoyltransferase (EC 2.1.3.2) (EC 3.5.2.3) (EC 6.3.5.5) (CAD protein) (Dihydroorotase) (Glutamine-dependent carbamoyl-phosphate synthase)	CAD		6.28859	5.71088	enriched	6.84306	6.33342	enriched	8.65396	6.62447	enriched	6.97476	6.32308	enriched	6.23493	4.80929	enriched	0.630253	1.51281
tr|G1TCW1|G1TCW1_RABIT	Transferrin receptor protein 1	TFRC		1.50232	2.2591	enriched	1.51427	2.28666	enriched	1.4882	2.17452	enriched	1.4929	2.10076		2.17078	2.73531	enriched	1.78992	2.47379	enriched
tr|G1TD41|G1TD41_RABIT;tr|G1U248|G1U248_RABIT	Heterogeneous nuclear ribonucleoprotein H1	HNRNPH1		-0.991156	2.30622		-0.987102	2.73076		-1.03983	2.66435		-1.23409	3.12886		-1.08507	2.74389		-0.382798	1.38347
tr|G1TDB3|G1TDB3_RABIT	40S ribosomal protein S25			0.28176	0.126763		0.604073	0.299738		0.367319	0.17056		0.390379	0.182591		-0.130711	0.0452977		0.664495	0.335328
tr|G1TDI0|G1TDI0_RABIT	Peptidase_M24 domain-containing protein			-0.922735	0.273991		-1.3507	0.514093		-0.655958	0.200177		-0.873171	0.265457		-0.8482	0.292321		0.684559	0.248642
tr|G1TDJ2|G1TDJ2_RABIT	Mitochondrial import inner membrane translocase subunit	TIMM8B		1.89089	0.565836		1.15481	1.61412		1.09116	1.0253		1.58324	1.56367		0	-4.34294e-08		0	-4.34294e-08
tr|G1U1G9|G1U1G9_RABIT;tr|G1TDL2|G1TDL2_RABIT	60S ribosomal protein L30			-0.0388908	0.128128		0.0154648	0.0546871		-0.29371	0.965241		-0.257142	1.27615		-0.363124	1.64735		-0.0698795	0.307076
tr|G1TEU6|G1TEU6_RABIT;tr|G1TT89|G1TT89_RABIT	E3 ubiquitin-protein ligase (EC 2.3.2.27)	UBR2		-0.229685	1.22512		-0.0534617	0.203165		-0.20109	1.11759		0.279428	1.44921		0.13241	0.583184		0.159246	0.842806
tr|G1TEW4|G1TEW4_RABIT	Ubiquitinyl hydrolase 1 (EC 3.4.19.12)	USP9X		1.67079	2.18483	enriched	0.858827	1.89538		1.28582	1.91163		0.15577	0.171359		1.28987	2.39749		-0.237648	0.59869
tr|G1TFM5|G1TFM5_RABIT;tr|U3KMN4|U3KMN4_RABIT	Ribosomal protein S5	RPS5		0.427659	1.81749		0.572257	2.10191		0.483069	1.30466		0.74852	2.55801		0.477255	1.2913		0.688734	2.48705
tr|G1TFX7|G1TFX7_RABIT	YTH N6-methyladenosine RNA binding protein 2	YTHDF2		-0.766277	1.99501		-0.469336	3.22889		-0.599656	1.67242		-0.568211	2.19786		-1.29976	1.33192		-0.172897	0.582217
tr|G1TIB4|G1TIB4_RABIT	40S ribosomal protein S28	RPS28		-1.11294	0.744598		-0.437613	3.07204		-1.32511	0.996041		-2.93073	1.08395	enriched	-3.32002	2.94323	enriched	-2.4777	3.11726	enriched
tr|G1TK56|G1TK56_RABIT	Deleted.			0.340726	0.133726		0.593186	0.25229		0.207349	0.0783468		0.395074	0.158253		0.553792	0.232646		0.571877	0.240901
tr|G1TL06|G1TL06_RABIT;tr|G1TL63|G1TL63_RABIT;tr|G1U3I6|G1U3I6_RABIT	Ribosomal protein L3	RPL3		-1.33159	1.1436		-0.813086	2.7587		-0.674222	2.65366		-0.934343	2.35466		-0.695103	2.50524		-0.530759	2.28594
tr|G1U5C0|G1U5C0_RABIT;tr|G1TTA9|G1TTA9_RABIT;tr|G1TM55|G1TM55_RABIT;tr|G1TVC6|G1TVC6_RABIT	40S ribosomal protein S6			0.760988	0.527747		-0.600967	0.224411		0.582638	0.377457		0.729679	0.503495		0.944463	0.683471		0.970844	0.702704
tr|G1TMS5|G1TMS5_RABIT	Chaperonin containing TCP1 subunit 5	CCT5		0.299719	0.147257		2.64165	2.22465	enriched	1.92515	1.75601	enriched	0.630972	0.364312		0.594604	0.371628		0.582685	0.332405
tr|G1TMU2|G1TMU2_RABIT	Uncharacterized protein			-0.230556	1.07561		-0.488005	1.61544		-0.451355	1.56562		-0.580149	2.26827		-0.442858	1.69677		0.187689	0.851035
tr|G1TN62|G1TN62_RABIT	40S ribosomal protein S19			-0.358503	1.96242		-0.34725	1.87274		-0.415696	2.11462		-0.542587	2.39091		-0.43261	2.14749		-0.225831	1.04369
tr|G1TNM3|G1TNM3_RABIT;tr|G1TG00|G1TG00_RABIT	40S ribosomal protein S3 (EC 4.2.99.18)			-0.647953	0.923262		-0.599211	0.858131		-0.723133	1.02296		-0.619195	0.850205		-0.601716	0.866177		-0.346585	0.464013
tr|G1TNS4|G1TNS4_RABIT;tr|G1U466|G1U466_RABIT;tr|G1TQR3|G1TQR3_RABIT;tr|G1T0B7|G1T0B7_RABIT;tr|G1TKC3|G1TKC3_RABIT;tr|G1SL10|G1SL10_RABIT;tr|G1U031|G1U031_RABIT;tr|G1TFC2|G1TFC2_RABIT	Tubulin alpha chain			0.348479	1.03172		0.735938	2.94525		0.866454	3.29005		0.189905	0.759069		0.251755	0.849975		0.369663	1.15904
tr|G1TNY1|G1TNY1_RABIT	Mitochondrial import inner membrane translocase subunit			4.7395	4.19556	enriched	0	-4.34294e-08		0.828828	0.471212		0	-4.34294e-08		0	-4.34294e-08		0	-4.34294e-08
tr|G1TQM9|G1TQM9_RABIT;tr|B0L419|B0L419_RABIT;tr|G1TJH8|G1TJH8_RABIT;tr|G1TLT8|G1TLT8_RABIT;tr|G1TGI6|G1TGI6_RABIT;tr|G1TWL4|G1TWL4_RABIT;tr|G1TT44|G1TT44_RABIT;tr|G1U1G8|G1U1G8_RABIT	40S ribosomal protein SA (37 kDa laminin receptor precursor) (37LRP) (37/67 kDa laminin receptor) (LRP/LR) (67 kDa laminin receptor) (67LR) (Laminin receptor 1) (LamR) (Laminin-binding protein precursor p40) (LBP/p40)	RPSA		-0.804726	2.24103		-0.840973	2.19825		-0.761425	2.18823		-0.883847	2.4355		-0.805805	1.91094		-0.552259	1.53404
tr|G1TR82|G1TR82_RABIT	Tubulin alpha chain	TUBA4A		1.41615	0.821517		1.71436	2.36905	enriched	2.93734	1.48564	enriched	1.39312	2.00404		0.879227	0.503661		1.24271	1.1757
tr|G1TU13|G1TU13_RABIT;tr|G1TS23|G1TS23_RABIT	40S ribosomal protein S17			-0.138764	0.285587		-0.171764	0.376637		-0.247622	0.534604		-0.153628	0.333425		-0.133276	0.32565		-0.201287	0.563171
tr|G1TSH8|G1TSH8_RABIT;tr|G1U1V6|G1U1V6_RABIT;tr|G1U873|G1U873_RABIT	CSD domain-containing protein			-0.69235	0.150439		-0.275024	0.0506562		1.97904	0.726417		1.31027	0.24547		-0.153666	0.0348442		0.0191301	0.00366836
tr|G1TZB5|G1TZB5_RABIT;tr|G1TT27|G1TT27_RABIT	60S ribosomal protein L8			-0.98627	1.93801		-0.78463	1.59478		-0.840511	1.61986		-1.01617	1.43327		-0.965782	1.69247		-0.772547	1.57956
tr|G1TT67|G1TT67_RABIT	VLIG-type G domain-containing protein			0.176685	0.930599		-0.0701764	0.268308		0.152041	0.420719		-1.20892	1.53471		-1.29785	1.23244		-0.438369	0.465646
tr|G1TTN8|G1TTN8_RABIT	RING-type domain-containing protein			5.13427	2.28785	enriched	3.81932	1.83632	enriched	4.26361	1.99905	enriched	4.92255	2.22275	enriched	4.66569	2.12683	enriched	3.48771	1.70673	enriched
tr|G1TTU6|G1TTU6_RABIT	S-phase kinase-associated protein 1			2.88286	3.45059	enriched	2.88267	3.52023	enriched	3.02868	3.59814	enriched	3.06872	3.94283	enriched	1.19435	0.514678		1.03279	0.426839
tr|G1TUB8|G1TUB8_RABIT	60S ribosomal protein L11	ELOA		-1.10892	0.613511		-0.747822	0.577133		-1.22373	0.523858		-1.4826	0.620478		-0.677307	0.436172		-0.999343	0.658062
tr|G1TUT9|G1TUT9_RABIT	40S ribosomal protein S2			2.82153	1.28465	enriched	3.00019	1.36075	enriched	2.57754	1.17283	enriched	2.79526	1.26232	enriched	2.66933	1.21582	enriched	2.92582	1.32713	enriched
tr|G1TXF6|G1TXF6_RABIT;tr|G1U5T4|G1U5T4_RABIT;tr|G1TM43|G1TM43_RABIT	60S ribosomal protein L27	RPL27		2.6908	3.28474	enriched	2.60586	3.18722	enriched	2.01973	1.75597	enriched	1.90076	1.26602	enriched	0	-4.34294e-08		1.1321	0.559463
tr|G1U0I7|G1U0I7_RABIT	Ataxin 2 like	ATXN2L		-1.34071	4.21976	enriched	-0.879157	3.43246		-1.2026	4.133		-1.304	3.58052		-0.768041	2.31281		-0.562695	2.61464
tr|G1U0Q2|G1U0Q2_RABIT	40S ribosomal protein S15	RPS15		0.138676	0.071371		-0.0572974	0.0232945		-0.334422	0.189116		-0.453585	0.268709		-0.436014	0.238738		0	-4.34294e-08
tr|G1U0V2|G1U0V2_RABIT	Alpha-synuclein	SNCA		-0.0646973	0.121837		0.0105896	0.0187234		0.198142	0.442721		0.335971	0.777927		0.164415	0.367087		0.634129	1.44908
tr|G1U410|G1U410_RABIT;tr|G1U5S4|G1U5S4_RABIT	Tubulin beta chain	TUBB4A		1.45479	0.896105		1.24467	0.764407		1.01453	0.601966		0.685371	0.367479		0.866486	0.501508		1.10647	0.671252
tr|G1U482|G1U482_RABIT	40S ribosomal protein S3a	RPS3A		1.11443	0.267608		2.42512	0.679483	enriched	2.04865	0.812212	enriched	3.41849	2.5011	enriched	1.05292	0.281737		1.19011	0.396008
tr|G1U5N5|G1U5N5_RABIT	Lactamase_B domain-containing protein			0.831532	0.504111		0.980564	0.609758		0.885368	0.54131		1.31222	0.844676		1.17034	0.736812		1.0469	0.654134
tr|G1U6N2|G1U6N2_RABIT;tr|Q0H9W3|Q0H9W3_RABIT	Acidic ribosomal phosphoprotein P0	36B4		-0.463774	1.81584		-0.549257	2.21558		-0.757613	1.85652		-0.570113	1.3397		-0.839807	1.25865		-0.433445	1.53784
tr|G1U6X4|G1U6X4_RABIT	Methionine aminopeptidase 2 (MAP 2) (MetAP 2) (EC 3.4.11.18) (Initiation factor 2-associated 67 kDa glycoprotein) (Peptidase M) (p67) (p67eIF2)	METAP2		0.212945	0.139159		0	-4.34294e-08		0.547721	2.73403		0	-4.34294e-08		0	-4.34294e-08		0	-4.34294e-08
tr|G1U7L1|G1U7L1_RABIT	60S ribosomal protein L28			-1.03982	3.4833		-0.812596	2.97157		-0.92997	2.82703		-1.03611	2.17399		-0.727123	1.32872		-0.612666	2.06838
tr|G1U8P2|G1U8P2_RABIT	Ribosomal protein L19			-0.603661	0.263542		0.770758	0.534217		-1.53059	1.0436		-0.478934	0.22246		-0.104933	0.033869		-1.279	0.925256
tr|G1U9T8|G1U9T8_RABIT;tr|G1U9U0|G1U9U0_RABIT	T-complex protein 1 subunit delta	CCT4		-0.895063	2.80984		0.233451	1.12495		-0.119224	0.459244		-0.607413	2.00181		-1.02916	3.30891		-0.722998	2.39955
tr|G8ZF20|G8ZF20_RABIT;tr|G8ZF16|G8ZF16_RABIT;tr|G8ZF28|G8ZF28_RABIT;tr|G8ZF27|G8ZF27_RABIT;tr|G8ZF25|G8ZF25_RABIT;tr|G8ZF22|G8ZF22_RABIT;tr|G8ZF18|G8ZF18_RABIT;tr|G8ZF50|G8ZF50_RABIT;tr|G8ZF42|G8ZF42_RABIT;tr|G8ZF41|G8ZF41_RABIT;tr|G8ZF38|G8ZF38_RABIT;tr|G8ZF34|G8ZF34_RABIT;tr|G8ZF32|G8ZF32_RABIT;tr|G8ZF31|G8ZF31_RABIT;tr|G8ZF24|G8ZF24_RABIT;tr|G8ZF19|G8ZF19_RABIT;tr|G8ZF35|G8ZF35_RABIT;tr|G8ZF5…	Alpha-globin 1 (Alpha-globin 2)	HBA1 HBA2		1.20123	2.47343		1.02369	3.60302		0.781423	2.53733		1.04423	2.29		0.646133	1.32419		1.08532	4.05919
tr|P79370|P79370_RABIT	Rsc protein	rsc		2.02532	3.04277	enriched	0.998849	1.96488		1.78724	2.60201	enriched	1.15614	1.50459		1.3923	2.4597		1.15702	1.65115
tr|Q0QEW4|Q0QEW4_RABIT	Ribosomal protein L18 (Fragment)	RPL18		-0.389416	3.32605		-0.437435	2.73367		-0.541721	3.08015		-0.458232	1.94872		-0.629632	2.71557		-0.135782	1.15859
